# Supplementary material for: Intersectoral Collaboration Between Traditional Bonesetters and Formal Healthcare: A Systematic Review on Past Initiatives and Stakeholder Perspectives
Source: World J Surg. 2025 Feb 6;49(3):652–63. doi: 10.1002/wjs.12503 (PMC11903250; doi:10.1002/wjs.12503)
Supplement: Supplementary file 5 — Supporting Information S5 [file WJS-49-652-s002.xlsx]

## Sheet: Blad1
Article information		Setting							Stakeholder characteristics & perspectives: TBSs										Stakeholder characteristics & perspectives: Hospital staff									Stakeholder characteristics & perspectives: Government officials							Stakeholder characteristics & perspectives: Patients									Training: design				Training: follow-up
Authors	Publication_date	Country_freetext	Country_category	Setting_freetext	Setting_category	Health_facility	Study_type	Intervention_type	TBSs_number	TBSs_age	TBSs_gender	TBSs_education_level	TBS_training_type	TBS_experience_duration	Support for collaboration among TBS	Collaboration_type_TBS	Suggested_topics_TBS	Facilitators_and_barriers	Hospital_staff_type	Hospital_staff_number	Hospital_staff_age	Hospital_staff_gender	Support for collaboration among hospital staff	Collaboration_type_hospital_staff	Suggested_topics_hospital_staff	Suggested_methods_hospital_staff	Facilitators_and_barriers	Government_offical_type	Government_official_number	Government_official_age	Government_official_gender	Support for collaboration between TBSs and hospital	Collaboration_type_government	Facilitators_and_barriers	Patient_type	Patient_number	Patient_age	Patient_gender	Patient_educational_level	Support for collaboration between TBSs and hospital	Collaboration_type_patient	Suggested_topics_TBS	Facilitators_and_barriers	Training_duration	Training_participants	Training_participants_number	Training_content	Followup_done	Followup_patient_number
Options	Years	Note	1. Africa 2. Asia 3. Middle-East 4. South-America	Note	1.Formal healthcare 2. Informal healthcare 99. Not specified	1. National hospital 2. Zonal hospital 3. District hospital 4. General/Public hospital 5. Specialty hospital 6. Health centre 7. Health clinic 8. Dispensary 9. GP practice 10. TBS clinic 11. TBS home practice 12. In the community 13. Online (e.g. zoom) 99. Not specified	1. Questionnaires/surveys 2. Interventional 3. Interviews / focus groups 99. Not specified	1. Training	Integer	1. Mean (range) in years 2. Median (range) in years 3. Age range 4. Mean (± SEM or SD) in years 5. < or > x age in years 6. Age in years 7. Median (± SEM or SD) in years 99. Not specified	(%) 99. Not specified	1. No schooling 2. Primary school 3. Intermediate/Middle school 4. Secundary school 5. College/University (undergraduate/graduate) 6. Other 99. Not specified	1. Family-based 2. Apprenticeship 3. Divine calling 4. Self-education 5. Other sources 99. Not specified	1. Median in years 2. Mean in years 3. x years and above 4. x years and below 99. Not specified	(%) 99. Not specified	1. Mobile communication 2. Regular meetings 3. Training 4. Provision of equipment / infrastructure 5. Collaborative treatment 6. Referral to hospital for diagnosis and treatment 99. Not specified	1. Record keeping 2. Pain management 3. Management open fractures and wounds 4. Antibiotics 5. Treatment simple traumatic problems 6. Management complications 7. Tendon injury 99. Not specified	1. Official recognition 2. Frequent communication 3. Respect/friendliness 4. Incentives 5. High cost of treatment 6. Secret nature of TBS' training 7. Spirituality/ magic 8. Education level TBS 9. Legislation 99. Not specified	1. Specialists 2. Residents 3. Nurses 4. Clinical officers 99. Not specified	Integer	1. Mean (range) in years 2. Median (range) in years 3. Age range 4. Mean (± SEM or SD) in years 5. < or > x age in years 6. Age in years 7. Median (± SEM or SD) in years 99. Not specified	(%) 99. Not specified	(%) 99. Not specified	1. Mobile communication 2. Regular meetings 3. Training 4. Provision of equipment/ infrastructure 5. Collaborative treatment 6. Referral to hospital for diagnosis and treatment 99. Not specified	1. Record keeping 2. Pain management 3. Open fractures 4. Patient selection / indication 5. Conservative management 6. Recognition of complications 99. Not specified	1. Instructions / workshop 2. Pictorials 99. Not specified	1. Official recognition 2. Frequent communication 3. Respect/friendliness 4. Incentives 5. High cost of treatment 6. Secret nature of TBS' training 7. Spirituality/ magic 8. Education level TBS 9. Legislation 99. Not specified	1. Local representative 2. District official 3. Federal government representative 99. Not specified	Integer	1. Mean (range) in years 2. Median (range) in years 3. Age range 4. Mean (± SEM or SD) in years 5. < or > x age in years 6. Age in years 7. Median (± SEM or SD) in years 99. Not specified	(%) 99. Not specified	(%) 99. Not specified	1. Mobile communication 2. Regular meetings 3. Training 4. Provision of equipment/ infrastructure 5. Collaborative treatment 6. Referral to hospital for diagnosis and treatment 99. Not specified	1. Official recognition 2. Frequent communication 3. Respect/friendliness 4. Incentives 5. High cost of treatment 6. Secret nature of TBS' training 7. Spirituality/ magic 8. Education level TBS 9. Legislation 99. Not specified	1. At formal healthcare 2. At informal healthcare 3. In the community 98. Irrelevant for research question 99. Not specified	Integer 98. Irrelevant for research question	1. Mean (range) in years 2. Median (range) in years 3. Age range 4. Mean (± SEM or SD) in years 5. < or > x age in years 6. Age in years 7. Median (± SEM or SD) in years 98. Irrelevant for research question 99. Not specified	(%) 98. Irrelevant for research question 99. Not specified	1. No schooling 2. Primary school 3. Intermediate/Middle school 4. Secundary school 5. College/University (undergraduate/graduate) 6. Other 98. Irrelevant for research question 99. Not specified	(%) 99. Not specified	1. Mobile communication 2. Regular meetings 3. Training 4. Provision of equipment/ infrastructure 5. Collaborative treatment 6. Referral to hospital for diagnosis and treatment 99. Not specified	1. Record keeping 2. Pain management 3. Open fractures 4. Antibiotics 5. Treatment simple traumatic problems 6. X-ray interpretation 99. Not specified	1. Official recognition 2. Frequent communication 3. Respect/friendliness 4. Incentives 5. High cost of treatment 6. Secret nature of TBS' training 7. Spirituality/ magic 8. Education level TBS 9. Legislation 99. Not specified	In days	1. TBSs 2. Health assistants / CHW 3. Clinical personnel (doctors, nurses)	Integer	1. Conservative treatment 2. Patient selection / indication 3. Basic principles of fracture healing 4. Prevention of complications (incl. transmission of HIV) 5. Wound treatment 99. Not specified	1. Yes 2. No	Integer
Eshete et al.	2005	Ethiopia	1	Arba Minch Hospital	1	4	2	1	N/A	N/A	N/A	N/A	N/A	N/A	N/A	N/A	N/A	N/A	N/A	N/A	N/A	N/A	N/A	N/A	N/A	N/A	N/A	N/A	N/A	N/A	N/A	N/A	N/A	N/A	N/A	N/A	N/A	N/A	N/A	N/A	N/A	N/A	N/A	1 for TBSs 2 for health assistants	1,2	112 TBSs Unspecified # of health assistants	99	1	49
Onuminya et al.	2006	Nigeria	1	CASE: study centre A> Afuje TBS centre, located in Owan East Local Government Area (LGA) CONTROL: study centre B> Ogua TBS centre, located in Esan West LGA	2	10	2	1	N/A	N/A	N/A	N/A	N/A	N/A	N/A	N/A	N/A	N/A	N/A	N/A	N/A	N/A	N/A	N/A	N/A	N/A	N/A	N/A	N/A	N/A	N/A	N/A	N/A	N/A	N/A	N/A	N/A	N/A	N/A	N/A	N/A	N/A	N/A	1	1	1	1, 2, 3, 4	1	80
Yempabe et al. 1	2020	Ghana	1	Northern Region of Ghana	2	11	3	N/A	28	3. 19-39 years: 10.8% 40-59 years: 57.1% 60 years and above: 32.1%	28 male (100%)	1 (67,9%) 2 (21,4%) 5 (10,7%)	1 (85.7%) 2 (10.7%) 3 (3.6%)	Majority said >15 years	96.4	1 (100%) 2 (96.4%) 3 (96.4%)	1 (100%) 2 (85,7%) 3 (82,1%) 4 (42,9%) 5 (60,7%) 6 (82,1%) 7 (17,9%)	8	N/A	N/A	N/A	N/A	N/A	N/A	N/A	N/A	N/A	N/A	N/A	N/A	N/A	N/A	N/A	N/A	N/A	N/A	N/A	N/A	N/A	N/A	N/A	N/A	N/A	N/A	N/A	N/A	N/A	N/A	N/A
Onyemaechi et al.	2020	Nigeria	1	Enugu State, located in the Southeastern part of Nigeria	2	99	3	N/A	5	4. 40.6 (SEM +3.2)	3 males (60%) 2 females (40%)	99 (mostly 4)	1,3 (80%) 2 (20%)	Median 10 years	20	3 (20%) 4 (100%)	99	N/A	1.2	8	4. 41.6 years (SEM + 4.5)	7 males (87,5%) 1 female (12,5%)	100	3	4, 5, 6	1.2	9	N/A	N/A	N/A	N/A	N/A	N/A	N/A	N/A	N/A	N/A	N/A	N/A	N/A	N/A	N/A	N/A	N/A	N/A	N/A	N/A	N/A	N/A
Card et al.	2020	Tanzania	1	Arusha, Kilimanjaro, Manyara	2	11	3	N/A	6	3. 45-69 years	6 males (100%)	99	99	At least 20 years	100	3 (100%) 4 (??%) 5 (33%)	99	3, 5	N/A	N/A	N/A	N/A	N/A	N/A	N/A	N/A	N/A	N/A	N/A	N/A	N/A	N/A	N/A	N/A	N/A	N/A	N/A	N/A	N/A	N/A	N/A	N/A	N/A	N/A	N/A	N/A	N/A	N/A	N/A
Idris et al.	2010	Sudan	1	Second stage: TBSs and their visitors in different TBS clinics in Khartoum region	2	10	3	N/A	16	4. 48.9 (SEM ± 2.4)	14 males (87,5%) 2 females (12,5%)	1 (12.5%) 2 (43.8%) 4 (37.5%) 5 (6.3%)	1 (50%) 2 (43.7%) 4 (6.3%)	99	68.8	3	5	99	N/A	N/A	N/A	N/A	N/A	N/A	N/A	N/A	N/A	N/A	N/A	N/A	N/A	N/A	N/A	N/A	98	N/A	98	98	98	99	99	99	99	N/A	N/A	N/A	N/A	N/A	N/A
Alegbeleye et al.	2019	Cameroon	1	5 randomly selected traditional bone setting centers in Kumbo-Nso and environs (Kumbo, Shishong, Ndu, Oku and Ndop), within Northwestern region of Cameroon	2	10	3	N/A	5	5. > 42 years	4 males (80%) 1 female (20%)	99	1 (80%) 2 (20%)	99	40	5, 6	99	99	N/A	N/A	N/A	N/A	99	N/A	N/A	N/A	N/A	N/A	N/A	N/A	N/A	N/A	N/A	N/A	2	15	Interviews> 3. 30-59 years (66,7%) 5. >60 years (33,3%)	Interviews> 7 males (46,7%) 8 females (53,3%)	Interviews> 1 (33,3%) 2,3,4 (13,3%) 5 (6,7%) 99 (46,7%)	Yes: 3 (20%) No: 5 (33,3%) 99: 7 (46,7%)	99	N/A	N/A	N/A	N/A	N/A	N/A	N/A	N/A
Hancock et al.	2022	Chad	1	5 neighborhoods within Am Timan, capital city of Salamat region, southeastern part of Chad	1.2	99	3	N/A	6	1. 46 (33-58)	6 males (100%)	1 (33,3%) 2 (66,7%)	1 (83,3%) 3 (16,7%)	Mean of 21 years	100	3	99	3	99	2	99	2 males (100%)	100	3	4	N/A	N/A	N/A	N/A	N/A	N/A	N/A	N/A	N/A	3	25	1. 36 years (24-55)	21 males (84%) 4 females (16%)	99	99	6	99	N/A	N/A	N/A	N/A	N/A	N/A	N/A
Udosen et al.	2006	Nigeria	1	8 TBS centers in Calabar, Nigeria, and their environs	2	10	3	N/A	6	5. > 43 years	5 males (83,3%) 1 female (16,7%)	1 (33,3%) 2 (33,3%) 4 (33,3%)	1 (66,7%) 2 (33,3%)	99	33.3	6	99	99	N/A	N/A	N/A	N/A	N/A	N/A	N/A	N/A	N/A	N/A	N/A	N/A	N/A	N/A	N/A	N/A	N/A	N/A	N/A	N/A	N/A	N/A	N/A	N/A	N/A	N/A	N/A	N/A	N/A	N/A	N/A
Shah et al.	2003	Nepal	2	Janakpur and Nepalganj in the eastern and western Nepal	1	6	2	1	N/A	N/A	N/A	N/A	N/A	N/A	N/A	N/A	N/A	N/A	N/A	N/A	N/A	N/A	N/A	N/A	N/A	N/A	N/A	N/A	N/A	N/A	N/A	N/A	N/A	N/A	N/A	N/A	N/A	N/A	N/A	N/A	N/A	N/A	N/A	5	2	367	1, 2, 3, 4, 5	1	128
Isaac-Pullins et al.	2022	India	2	4 states in South-India (Karnataka, Kerala, Andhra Pradesh, Tamil Nadu)	2	13	3	N/A	6	99	6 males (100%)	4 (83%) 5 (17%)	1 (100%)	Mean of 38.3 years	100	5.6	99	1.3	N/A	N/A	N/A	N/A	N/A	N/A	N/A	N/A	N/A	N/A	N/A	N/A	N/A	N/A	N/A	N/A	N/A	N/A	N/A	N/A	N/A	N/A	N/A	N/A	N/A	N/A	N/A	N/A	N/A	N/A	N/A
Yempabe et al. 2	2020	Ghana	1	Northern Region of Ghana	2	99	3	N/A	N/A	N/A	N/A	N/A	N/A	N/A	N/A	N/A	N/A	N/A	N/A	N/A	N/A	N/A	N/A	N/A	N/A	N/A	N/A	N/A	N/A	N/A	N/A	N/A	N/A	N/A	2.3	94	3. Interviews: 0-18 years: 18,8% 19-39 years: 50% 40-59 years: 26,6% 60 and above: 4,7% 99. FGD: 100%	Interviews: 40 males (62,5%) 24 females (37,5%) FGD: 20 males (66,6%) 10 females (33,3%)	1 (26,6%) 2 (39,1%) 3 (12,5%) 4 (17,2%) 99 (4,7%)	99	3	99	99	N/A	N/A	N/A	N/A	N/A	N/A
Bassey et al.	2009	Nigeria	1	South-South region	2	99	3	N/A	6	1. 41.5 (20-58)	6 males (100%)	1 (16,7%) 2 (16,7%) 4 (66,7%)	1 (50%) 2 (33,3%) 3 (16,7%)	Mean of 17 years	67	3, 4, 6	99	4	N/A	N/A	N/A	N/A	N/A	N/A	N/A	N/A	N/A	N/A	N/A	N/A	N/A	N/A	N/A	N/A	N/A	N/A	N/A	N/A	N/A	N/A	N/A	N/A	N/A	N/A	N/A	N/A	N/A	N/A	N/A
Asa et al.	2018	Nigeria	1	Southwest Nigeria	1.2	99	3	N/A	69	7. 48 (SD ± 13,8)	61 males (88,4%) 8 females (11,6%)	1. 8,7% 2. 23,2% 4. 39,1% 5. 12,9% 6. 15,9%	99	99	63.5	3,4 5	99	N/A	1	15	7. 37 (SD ± 6)	15 males (100%)	0.867	6	99	99	99	N/A	N/A	N/A	N/A	N/A	N/A	N/A	99	130	4. 33 years (± SEM 14)	94 males (72,3%) 36 females (27,7%)	99	80.7	5	N/A	N/A	N/A	N/A	N/A	N/A	N/A	N/A
Heinzerling et al.	2005	Cameroon	1	Kumba, town in the South West Province	2	99	3	N/A	5	99	99	99	99	> 10 years	100	99	99	N/A	N/A	N/A	N/A	N/A	N/A	N/A	N/A	N/A	N/A	N/A	N/A	N/A	N/A	N/A	N/A	N/A	N/A	N/A	N/A	N/A	N/A	N/A	N/A	N/A	N/A	N/A	N/A	N/A	N/A	N/A	N/A
Konadu et al.	2023	Ghana	1	the Northern Sector (the Northern, Savannah, and North East regions) and the Ashanti region of Ghana	99	99	2	1	N/A	N/A	N/A	N/A	N/A	N/A	N/A	N/A	N/A	N/A	N/A	N/A	N/A	N/A	N/A	N/A	N/A	N/A	N/A	N/A	N/A	N/A	N/A	N/A	N/A	N/A	N/A	N/A	N/A	N/A	N/A	N/A	N/A	N/A	N/A	4	1	157	1,2,3,5	1	60
									Total											Total																Total patient respondents (questionnaire/interview/FGD)
									158											25																264
																																				Total patients interviewed
																																				134
																																				Total interviewed stakeholders
																																				447
																																														Sustainability_category
[truncated: 21 more columns]

## Sheet: Blad2
Country_category	Africa	1		Asia	2		South-America	3
	Ghana	1.1		China	2.1		Mexico	3.1
	Nigeria	1.2		Turkey	2.2		etc.
	Tanzania	1.3		etc.
	etc.
Setting_category	At bonesetter	1
	At hospital	2
	Both	3
	Rural	4
	Urban	5
	etc.
Stakeholder_government_category	Local representative	1		Stakeholder_TBS_category	Rural	1		Stakeholder_health_care_sector_category	Orthopedic trauma surgeon	1		Stakeholder_patient_category	Patients at TBS	1
	District official	2			Urban	2			Resident surgeon	2			Patients at hospital	2
	Federal government representative	3			etc.				Nurse	3			etc.
	etc.								Head of hospital	4
									etc.
Study_design_category	Questionaire	1		Interview	2		Design 3	3
	Open_closed	1.1		Open	2.1		Option 1	3.1
	Option 2	1.2		Semi_structured	2.2		Option 2	3.2
	Option 3	1.3		Option 3	2.3		Option 3	3.3
	etc.			etc.			etc.
Recruitment_method_category	Through community representatives	1		Data_analysis_category	Option 1	1
	Through local questionaires	2			Option 2	2
	Through nationwide questionaires	3			Option 3	3
	etc.				etc.
Perspective_government_category	In favor of collaboration	1		Perspective_TBS_category	No collaboration	1		Perspective_health_care_sector_category	No collaboration	1		Perspective_patient_category	In favor of collaboration	1
	Against collaboration	2			Collaboration based on respect	2			Training	2			Against collaboration	2
	Option 3	3			Collaboration based on trust	3			Multidisciplinary approach	3			Option 3	3
	etc.				Training	4			etc.				etc.
					Multidisciplinary approach	5
					etc.
Collaboration_category	Formal	1		Effectiveness_category	Ability	1		Sustainability_category	Impact	1		Safety_category	Parameter 1	1		Facilitator_category	Financial compensation	1		Barrier_category	Unclear received TBS training	1
	Informal	0			Productivity	2			Visibility	2			Parameter 2	2			Regular communication	2			Secrecy about TBS practices	2
	To hospital for anaesthesia	1.1			Success	3			Interest	3			Parameter 3	3			Respect	3			Education level TBSs	3
	To hospital for antibiotics	1.2			Utility	4			etc.								Providing adequate medical supplies	4			Unfounded competition with health care sector	4
	Training	1.3			etc.												etc.				etc.
	etc.
Future_suggestion_category	Training	1		Limitation_category	Inadequate sample size	1
	Mutual referal system	2			(Any kind of) Bias	2
	TBS as first point of contact for patients	3			Limitations regarding setting	3
	Integrated approach	4			Limitations regarding participants	4
	etc.				Limitations regarding study design	5
					Limitations regarding data analysis	6
					etc.
